# Supplementary material for: Development of an Anti-HER2 Single-Chain Variable Antibody Fragment Construct for High-Yield Soluble Expression in Escherichia coli and One-Step Chromatographic Purification
Source: Biomolecules. 2023 Oct 11;13(10):1508. doi: 10.3390/biom13101508 (PMC10605039; doi:10.3390/biom13101508)
Supplement: Supplementary file 1 [file biomolecules-13-01508-s001.zip]

Archive with 1 entries (1 files):
- biomolecules-2646540-supplementary.pdf
